# Supplementary material for: Environmental factors determining the distribution patterns of invasive Raphidiopsis raciborskii and R. mediterranea in central east Europe
Source: Front Microbiol. 2025 May 7;16:1533716. doi: 10.3389/fmicb.2025.1533716 (PMC12093063; doi:10.3389/fmicb.2025.1533716)
Supplement: Supplementary file 1 [file Table_1.xlsx]

## Sheet: Arkusz1
Supplementary Table S1. Geographical position, morphometric parameters, selected physico-chemical data of the investigated lakes and R. raciborskii, R. mediterranea and total phytoplankton biomass
Lake	Sampling date	Latitude	Longitude	Lake surface (ha)	Mean depth (m)	Max. depth (m)	pH	Conductivity uS cm-1	Water temperature (oC)	Visibility (m)	Total phosphorus (mg L-1 )	Total reactive phosporus (mg L-1 )	Nitrate (mg L-1)	Total nitrogen (mg L-1 )	R.raciborskii biomass mg L-1	R.mediterranea biomass (mg L-1 )	Total phytoplankton biomass (mg L-1 )
Głębokie Uścimowskie	2020-09-14	51°28'41"	22°55'22"	20.5	3.4	7.1	8.21	243	23	1	0.11	0.076	0	1.8	0.04	0	10.759
Białe Sosnowickie	2020-09-15	51°31'58"	23°02'32"	144.8	1.3	2.7	8.15	244	19.8	0.3	0.114	0.057	0.007	1.62	0.096	0	23.288
Uścimowskie	2020-09-20	51°28'10"	22°55'50"	66.7	2.7	4.4	7.62	393	19	0.7	0.11	0.076	0	1.8	0.024	0	7.8276
Strykowskie	2020-08-19	52°15’26”	16°36’34”	297.5	4.5	7.7	8.78	736	25.1	1	0.71	0.025	0.006	1.03	0.269107	0	3.12934
Lubosińskie	2020-08-23	52°31`40"	16°22`57"	23.8	2.6	3.7	8.01	691	24.2	0.1	0.266	0.042	0.007	3.82	0.897024	0	31.0498
Pniewskie	2020-09-02	52°30’41”	16°14’27”	55	1.5	3.3	7.43	527	18	0.5	0.132	0.05	0.006	2.25	1.12128	0	19.1698
Buszewskie	2020-08-23	52°32’34”	16°22’38”	79.8	4.8	14	8.8	615	24.2	1	0.072	0.013	0.006	1.15	0.28032	0	8.79665
Bnińskie	2020-08-05	52°12’02”	17°06’59”	221.5	4.2	8.5	8.86	633	23.4	0.6	0.171	0.031	0	2.18	0.868992	0	12.4915
Bytyńskie	2020-09-02	52°29`55"	16°30`30"	308.8	3.5	7	8.7	807	18.7	0.5	0.083	0.055	0.007	2.51	0.588672	0	18.7108
Dolskie Wielkie	2020-08-13	51°58’47”	17°02’22”	167.5	1.5	3	8.76	718	26.1	0.4	0.079	0.063	0.011	3.16	1.56979	0	28.4172
Pamiątkowskie	2020-09-08	52°33’00”	16°41’00”	76.8	2.2	4.9	8.43	809	18.6	0.5	0.105	0.036	0.006	1.69	0.448512	0	15.475
Gopło	2020-08-19	52°40’18”	18°19’44”	2154.5	3.6	16.6	8.52	578	20.2	0.3	0.123	0.051	0.021	2.42	0.336384	0	14.9872
Wicko	2020-09-17	54°32’22”	16°37’08”	1059	2.3	6	8.6	346	17.1	0.5	0.149	0.041	0.007	1.42	0.120538	0	36.4595
Kałębie (k. Osiek)	2020-09-02	53°43’11''	18°29’39''	466.3	2.4	6.4	8.25	274	17.9	0.3	0.173	0.044	0	1.686	0.00786859	0	6.95119
Jieznas	2020-08-10	54°35'40"	24°10'42"	74.4	2.8	4.4	8.78	390	26.3	0.5	0.031	0.01	0.1	1.49	0.0806271	0	23.3397
Przerośl	2020-09-09	54°16'52"	22°36'05"	65	9	28	8.29	300.8	18.4	2.5	0.102	0.02	0	0.51	0.0474074	0	2.15053
Sztynorckie	2020-08-18	54°07'45"	21°40'42"	47	2	3	9.82	235.2	24.8	0.5	0.138	0.021	0.006	1.846	1.02123	0	23.3675
Szczęśliwickie	2020-09-16	52°12'22"	20°57'42"	7	3	9.4	9	480	20.7	1.3	0.108	0.016	0.007	1.064	0.0687407	0	13.0962
Wigry	2020-09-10	54°01'33"	23°04'39"	2115	15.4	73	8.15	334.6	18	4.5	0.108	0.016	0.005	0.481	0.00148148	0	0.966766
Swarzędzkie	2020-09-29	51°24'49"	17°03'54"	94	2.3	6.5	8.52	702	24.5	0.6	0.136	0.051	0.003	3.16	0.084096	0	10.3169
Zaniemyskie	2020-08-05	51°08'36"	17°09'56"	84.4	2.8	5.8	8.92	508	25	0.4	0.202	0.038	0	2.178	0.74752	0	11.7512
Kórnickie	2020-08-18	52°14'24"	17°05'10"	82	2.6	6	8.89	711	24.5	0.6	0.092	0.044	0.005	1.27	2.41075	0	15.8298
Boczowskie	2020-08-20	52°19'10"	14°56'47"	13.5	1.6	3.7	9.11	465	26.1	1	0.069	0.036	0	0.7	0.77088	0	3.8014
Kierskie Małe	2020-09-08	52°29’12”	16°47’14”	26	1.4	2.3	8.6	849	18	0.5	0.105	0.045	0	1.09	5.21395	0	16.7642
Żnińskie Małe	2020-09-19	52°50’11”	17°42’56”	122.5	2.3	5.3	8.76	899	14.2	0.4	0.057	0.046	0.01	1.52	0.956826	0	22.6436
Zalew Śremski	2020-08-13	52°05'45"	16°58'55"	33	3.5	11	9.46	479	24.5	0.2	0.224	0.103	0.01	2.68	0.0439168	0	5.11582
Grylewskie	2020-09-19	52°53’07”	17°15’04”	98	3.6	6.5	8.43	673	20.1	0.4	0.145	0.043	0.033	2.33	0.130816	0.02926	11.1189
Międzychodzkie	2020-08-20	52°36’14”	15°53’39”	44.8	6.4	8.5	8.85	605	26.8	0.4	0.094	0.046	0.003	2.39	5.38214	0.026752	17.8189
Hołny	2020-08-18	54°08'27"	23°27'36"	158.1	5.8	15.2	9.2	383.2	18.7	1.8	0.108	0.021	0	0.745	0.00592593	0.0284444	4.96006
Mikołajskie	2020-08-17	53°47'36"	21°34'46"	424	11.2	25.9	8.76	273.3	24	0.8	0.1	0.018	0	0.867	0.0091358	0.00481481	4.62696
Wolsztyńskie	2020-08-19	52°07'36"	16°06'50"	116	2	4.2	8.91	318	25.6	0.3	0.485	0.101	0.008	2.25	0.527002	0.235752	17.2455
Zbąszyńskie	2020-08-09	52°14’05”	15°54’13”	742.5	3.5	9.6	8.93	785	27.5	0.4	0.141	0.101	0.005	1	0	0.26752	10.0786
Lubiańskie	2020-09-11	53°28'33"	20°10'48"	35	4	7.5	8.38	393.6	16.9	1.1	0.189	0.108	0.03	0.874	0	0.0651852	20.2995
Wdzydze (Wdzydze Tucholskie)	2020-09-13	53°38’23''	17°55’24''	1455	15.2	69.5	7.83	259	16.6	1.5	0.031	0.012	0.008	0.32	0	0	0.53114
Rogozińskie	2020-09-18	52°45’14”	17°00’19”	131.5	3	5.8	8.09	519	19.1	0.5	0.127	0.028	0.013	1.24	0	0	8.714
Mogileńskie	2020-09-07	52°38’33”	17°57’11”	72.5	3.2	6.8	8.67	663	18.5	0.4	0.268	0.081	0.002	2.45	0	0	12.5773
Jamno	2020-09-17	54°16'24"	16°09’02”	2205.2	1.4	3.9	8.68	413	17.7	0.5	0.138	0.037	0	0.65	0	0	3.62291
Łebsko	2020-08-26	54°42'22"	17°23’01”	7142	2.5	6.3	7.11	649	19.1	0.3	0.143	0.033	0	1.262	0	0	4.43282
Bukowo	2020-09-17	54°20'35"	16°16’43”	1644	1.8	2.8	8.73	3591	18.8	0.2	0.165	0.068	0.004	1.14	0	0	11.0543
Bobowickie	2020-08-20	52°26’20”	15°38’23”	32.4	7.7	14.5	9.17	337	26.5	1.3	0.048	0.02	0	0.5	0	0	0.716432
Pakoskie Południowe	2020-09-19	52°39’49”	18°06’57”	464.7	9.2	19	8.77	652	20.5	0.8	0.18	0.132	0.036	1.25	0	0	2.82905
Ilno	2020-08-20	52°18’31”	15°04’42”	12.3	2.4	4.9	8.61	439	26.3	1.3	0.059	0.027	0	0.24	0	0	3.14266
Jelonek	2020-09-07	52°32`04"	17°35`17"	9.5	1.2	2.4	8.64	611	19.6	0.5	0.081	0.059	0.006	2.6	0	0	8.74002
Mastis	2020-08-07	55°58' 38"	22°14'54"	272.2	2.6	5.3	9.15	324	25.1	0.5	0.048	0.01	0.009	1.02	0	0	8.70202
Germantas	2020-08-07	55°58'47"	22°08'39"	164.6	2.4	5.8	8.72	224	20.9	3.2	0.011	0.009	0.009	0.64	0	0	0.372322
Ruškis	2020-08-07	55°45'15"	22°10'57"	5	4.5	10	8.18	67	19.3	0.5	0.035	0.01	0.1	1.6	0	0	15.7798
Kauno marios	2020-07-17	54°53'30"	24°48'33"	6540	5	24.6	8.62	428	21.7	1.5	0.156	0.14	0.21	1.91	0	0	7.20912
Riešė	2020-07-30	54°39'26"	25°2'14"	86.4	2.5	6	8.5	478	21.6	0.65	0.022	0.01	0.1	1.09	0	0	15.9872
Lūkstas	2020-08-07	55°42'26"	22°19'52"	1000.9	3.6	7	8.73	224	23	0.9	0.02	0.009	0.009	0.85	0	0	3.582
Širvys	2020-07-30	54°59'12"	25°12'55"	85.1	2.47	4.2	6.57	536	21.5	0.7	0.027	0.009	0.1	1.15	0	0	8.41394
Gineitiškės	2020-07-30	54°44'17"	25°11'06"	12.2	1.5	2.5	9	248	21.9	4	0.043	0.01	0.31	1.55	0	0	21.455
Simnas	2020-08-10	54°23'54"	23°38'28"	243.8	2.3	4.6	9.35	327	24.6	0.4	0.061	0.01	0.16	1.19	0	0	34.1625
Długie Augustowskie	2020-09-11	53°53'08"	23°03'15"	151	4.7	12	9.01	171	18.5	3.3	0.094	0.014	0	0.644	0	0	1.08576
Długie Wigierskie	2020-09-10	54°01'34"	23°01'21"	80	6.4	14.88	8.05	348	18.4	3.8	0.103	0.019	0.038	0.826	0	0	1.2821
Hańcza	2020-09-09	54°15'53"	22°48'46"	229	38.7	108.5	8.46	219.7	18.1	8	0.1	0.014	0	0.455	0	0	0.755862
Kuc	2020-08-17	53°49'15"	21°24'19"	102	8	28	9.02	269.8	25.1	1.8	0.075	0.016	0	1.009	0	0	1.87059
Leszczewek	2020-09-19	54°04'21"	23°03'46"	19	3.6	6.5	8.2	446.2	18.3	1.8	0.125	0.023	0	3.567	0	0	2.62699
Majcz	2020-08-18	53°46′40″	21°27′29″	151	6	16.4	8.63	249.4	22.7	3.8	0.09	0.01	0	0.618	0	0	0.446919
Mamry	2020-08-17	54°10'15"	21°41'41"	9851	9.8	43.8	8.92	236.6	25.3	3	0.094	0.011	0	0.843	0	0	0.852968
Mokre	2020-08-18	53°40'56"	21°23'03"	790	12.7	51	8.29	261.4	22.1	1.1	0.103	0.01	0.01	0.675	0	0	2.29509
Niegocin	2020-08-17	54°00'33"	21°46'48"	2595	9.9	39.7	8.5	304.6	24.7	0.86	0.116	0.021	0	0.968	0	0	1.36711
Pobondzie	2020-09-19	54°18'42"	22°56'56"	50	3.6	27	8.91	344.4	17.6	2.2	0.121	0.03	0	0.559	0	0	3.1405
Rospuda	2020-09-09	53°52'34"	22°58'53"	323	14.5	38.9	8.72	204	18.5	3	0.103	0.013	0	0.53	0	0	1.48059
Sniardwy	2020-08-18	53°45'44"	21°43'38"	11488	5.8	23.4	8.35	260	22.9	1.75	0.075	0.019	0	0.768	0	0	0.728269
Suskie	2020-09-11	53°42'47"	19°20'24"	62.7	2.4	5.3	8.8	362.9	17.5	0.25	0.242	0.008	0.005	1.139	0	0	94.156
Zelwa	2020-09-08	54°01'22"	23°25'23"	111	5.8	12.3	9.27	271.6	18.9	3.5	0.072	0.018	0.015	0.496	0	0	1.18199
Żarnowieckie	2020-09-17	54°44’31''	18°30’40''	1431	8.3	19.4	7.99	313	15.3	0.5	0.088	0.021	0.045	0.38	0	0	0.331362
Ostrzyckie	2020-09-13	54°15’21''	18°60’42''	308	6.7	21	8.45	285	17.1	1	0.057	0.025	0.007	0.3	0	0	6.22941
Wielkie Brodno	2020-09-13	54°16’14''	18°50’39''	134.1	6.6	15.7	8.31	269	16.1	2.2	0.059	0.017	0	0.18	0	0	1.21433
Tuchomskie	2020-09-13	54°25’43''	18°22’50''	134.7	2.8	8	9.27	269	17.7	0.4	0.154	0.072	0.011	1.07	0	0	11.8426
Salino	2020-08-26	54°43'29''	17°31'24''	70.7	3.4	8.6	6.41	690	19.8	0.5	0.187	0.058	0.011	2.65	0	0	0.163419
Dąbrze	2020-08-26	54°39'33''	17°57'47''	57.6	1.6	6.3	4.96	520	19.4	0.2	0.183	0.112	0.009	2.91	0	0	10.1055
Borzechowskie Wielkie	2020-09-02	53°53'12''	18°23'14''	237.7	11	43	8.34	334	19.7	1.5	0.105	0.015	0	0.587	0	0	2.04213
Przywidzkie Małe	2020-09-02	54°11'37''	18°19'26''	17	5.1	12.5	7.83	214	18.6	0.4	0.281	0.068	0	1.5	0	0	8.9107
Przywidzkie Wielkie	2020-09-02	54°11'49''	18°19'52''	130	5.1	12.5	8.12	167	19.6	0.6	0.101	0.021	0	0.813	0	0	3.00422
Radolne	2020-09-13	54°00'51''	17°55'17''	536.8	7.6	18.8	7.94	260	16.8	1.1	0.187	0.05	0	0.697	0	0	5.99891
Jelenie	2020-09-13	54°01'01''	17°55'19''	72.1	6.9	18.8	7.92	255	16.9	1.1	0.064	0.024	0.009	0.27	0	0	4.82372
Raduńskie Dolne	2020-09-13	54°15'29''	17°59'56''	737		35.4	8.36	268	16.3	1.5	0.055	0.021	0	0.16	0	0	1.82666
Klasztorne Małe	2020-09-13	54°20’29''	18°11’36''	13.7	8.1	20	8.17	354	16.6	0.3	0.121	0.049	0	0.83	0	0	9.2565
Trześniowskie	2020-08-09	52°20'52"	15°17'27"	171	19.3	58.8	8.7	431	25.1	6.5	0.061	0.011	0.013	0.21	0	0	0.392816
Żywieckie	2020-08-30	51°08'36"	17°09'56"	1000	8.6	26.8	7.15	231	22.4	2.7	0.035	0.012	0.267	0.37	0	0	0.700816
Rybnickie	2020-08-30	50°08'09"	18°30'08"	450	5.4	9	7.46	1213	28.2	0.6	0.437	0.242	0.141	1.23	0	0	6.75763
Turawskie	2020-09-17	50°43’19”	18°07’42”	2400	5	13	7.76	455	19.4	0.2	0.611	0.114	0.05	4.73	0	0	10.8948
Więcborskie	2020-09-16	53°21'01"	17°29'24"	194	8.3	18.5	8.58	550	19.9	1.3	0.077	0.006	0.341	0.99	0	0	7.24572
Sępoleńskie	2020-09-16	53°27'27"	17°30'34"	156	4.8	10.9	9	335	19.4	2.5	0.075	0.042	0	0.41	0	0	20.5007
Mochel	2020-09-16	53°32'28"	17°31'44"	162	6.9	12.8	8.66	348	18.3	2.5	0.086	0.056	0.007	0.31	0	0	1.07665
Zamarte	2020-09-16	53°36'17"	17°29'16"	53.2	5.5	10.4	8.57	293	18.4	1.5	0.072	0.012	0	0.76	0	0	3.1539
Mezowskie	2020-09-16	54°18'15"	18°15'33"	41.4	4	12	7.96	135	19.3	2	0.077	0.011	0	0.71	0	0	1.46227
Choczewskie	2020-09-17	54°44'10''	17°56'14"	177.7	3.6	12.9	8.31	161	17.2	9	0.046	0.006	0.007	0.4	0	0	0.350964
Sarbsko	2020-08-26	52°45'20"	17°35'21"	651.7	1.5	3.2	7.16	1103	21.2	0.2	0.198	0.054	0	1.921	0	0	21.436
Kopań	2020-09-17	54°28'25"	16°27'29''	790	1.9	3.9	8.45	788	17.9	0.5	0.055	0.04	0.01	0.97	0	0	12.832
Zaleskie	2020-09-18	53°21'49"	17°00'55"	160	4.6	12.8	8.48	327	18.7	1	0.136	0.049	0.054	0.74	0	0	10.2141
Słowianowskie Wielkie	2020-09-18	53°15'53"	17°09'04''	277	6.6	15	8.31	345	18.4	2.5	0.082	0.008	0	1.55	0	0	5.85832
Margonińskie	2020-09-18	52°58'04"	17°05'01"	235	7.1	19.8	7.66	431	18.4	3	0.03	0.005	0	0.61	0	0	0.901648
Miejskie (Złotowskie)	2020-09-18	53°21'47"	17°01'44"	44.6	4.7	8.7	8.4	398	16.9	2	0.176	0.062	0.076	0.91	0	0	21.6051
Jeziorsko	2020-08-30	51°47’13”	18°39’30”	4230	3.5	11	8.6	392.23	20.2		0.165	0.04	0.14	3.26	0	0	6.53292
Sulejów	2020-08-13	51°47’13”	18°39’30”	2700	3.3	11	8.2	291	23.4		0.15	0.01	0.14	1.55	0	0	12.2191
Mytycze	2020-09-10	51°24'02"	22°50'56"	101	1	1.7	6.84	181	22.3	0.1	0.07	0.191	0.018	5.29	0	0	23.519
Miejskie	2020-09-14	51°30'09"	22°52'39"	45.3	1.3	2.2	8.05	177	22.4	0.7	0.059	0.024	0.003	1.37	0	0	15.565
Maśluchowskie	2020-09-15	51°28'03"	22°56'39"	26.7	4.6	9.4	7.09	138	24	0.7	0.101	0.051	0	0.83	0	0	4.855
Krasne	2020-06-14	51°25'35"	22°57'34"	75.9	10.8	33	7.57	264	24	2	0.04	0.011	0	0.46	0	0	1.5379
Piaseczno	2020-09-15	51°23'14"	23°01'52"	84.7	12.6	38.8	7.25	90	23	4	0.036	0.017	0	0.16	0	0	0.2496
Zagłebocze	2020-09-14	51°25'52"	23°01'40"	59	7.3	25	7.35	204	23	2.3	0.043	0.016	0	0.62	0	0	0.8601
Głębokie Cycowskie	2020-09-14	51°17'24"	23°05'58"	11.4	3.7	5.7	7.61	576	22.3	0.6	0.061	0.027	0.002	1.44	0	0	21.386
Syczyńskie	2020-09-08	51°17'12"	23°14'16"	5.6	0.9	2.9	6.12	411	21.2	0.2	0.237	0.143	0.005	1.01	0	0	33.533
Lipieniec	2020-09-08	51°30'52"	23°31'33"	4.1	3	7.1	6.71	327	21.6	1.5	0.052	0.025	0	0.62	0	0	6.5029
Białe Włodawskie	2020-09-08	51°29'51"	23°32'15"	106.4	14.1	33.6	7.18	196	19	3	0.043	0.012	0	0.08	0	0	1.2115
Glinki	08.98.2020	51°30'26"	23°33'30"	46.9	2.8	8.8	6.74	289	20	1	0.413	0.11	0.009	2.63	0	0	4.219
Rogóźno Włodawskie	2020-09-08	51°30'35"	23°31'01"	2.5	0.8	1.3	7.14	334	19	0.3	0.145	0.036	0.004	1.66	0	0	15.911
Kunów	2020-09-12	51°33'12"	22°31'01"	117.5	2.1	4.5	7.55	283	19	0.4	0.092	0.043	0.004	1.23	0	0	14.617
Firlej	2020-09-12	51°34'05"	22°29'19"	91.3	5	9.6	7.31	274	20	1	0.066	0.032	0.008	1.15	0	0	5.481
Wytyckie	2020-09-13	51°25'33"	23°13'49"	487	2	5.5	6.13	308	20	1.2	0.068	0.031	0.003	1.2	0	0	2.2599
